# Supplementary material for: Population structure in Argentina
Source: PLoS One. 2018 May 1;13(5):e0196325. doi: 10.1371/journal.pone.0196325 (PMC5929549; doi:10.1371/journal.pone.0196325)
Supplement: S1 Table — List of populations included with their coordinates in decimal degrees format, distance to Buenos Aires, region assigned and N. (XLS) [file pone.0196325.s001.xls]

## Sheet: Sheet1
Population	Latitude	Longitude	Distance to Buenos Aires (in km)	Region	N
Curuzu-Cuatiá	-30.38	-58.05	536.6	East – E	37
Gualeguaychú	-33.07	-58.51	178.06	East – E	22
San Juan	-31.5	-68.32	1005.45	North-West -NW	30
La Rioja	-29.38	-66.85	986.18	North-West -NW	28
Santa María	-27.35	-66.05	1145.2	North-West -NW	33
Belén	-27	-67.03	1129.96	North-West -NW	37
Purmamarca-Tumbaya	-23.75	-65.5	1391.55	North-West -NW	32
Maimará	-23.32	-65.41	1399.26	North-West -NW	31
Tartagal	-22.65	-63.81	1445.56	North-East – NE	42
Mendoza	-32.87	-68.82	986.54	Cuyo – C	37
Villa Tulumaya	-32.72	-68.57	966.33	Cuyo – C	18
Malargue	-35.49	-69.59	1024.77	Cuyo – C	34
				Total	381
