# Supplementary material for: Population structure in Argentina
Source: PLoS One. 2018 May 1;13(5):e0196325. doi: 10.1371/journal.pone.0196325 (PMC5929549; doi:10.1371/journal.pone.0196325)
Supplement: S2 Table — (XLS) [file pone.0196325.s002.xls]

## Sheet: Sheet1
Pair	Distance in km	Fst
Santa María-Belén	143.92	0.001885947
Santa María-Maimará	339.81	0.009675974
Santa María-Purmamarca-Tumbaya	338.18	0.0169131
Santa María-La Rioja	342.96	0.007639311
Santa María-San Juan	606.16	0.0153
Santa María-Curuzú-Cuatiá	856.27	0.01594193
Santa María-Gualeguaychú	1066.06	0.03005789
Santa María-Malargue	1056.2	0.01522469
Santa María-Mendoza	720.34	0.1078456
Santa María-Villa Tulumaya	710.62	0.01229851
Santa María-Tartagal	499.71	0.002509937
Belén-Maimará	473.93	0.01756062
Belén-Purmamarca-Tumbaya	470.86	0.02644478
Belén-La Rioja	223.07	0.002875792
Belén-San Juan	467.72	0.0082666
Belén-Curuzú-Cuatiá	909.29	0.009558329
Belén-Gualeguaychú	1056.89	0.02029338
Belén-Malargue	922	0.009081483
Belén-Mendoza	582.91	0.005420943
Belén-Villa Tulumaya	575.42	0.006802443
Belén-Tartagal	644.7	0.004851727
Maimará-Purmamarca-Tumbaya	9.27	0.001604677
Maimará-La Rioja	682.64	0.03059747
Maimará-San Juan	941.35	0.04349321
Maimará-Curuzú-Cuatiá	992.48	0.0438853
Maimará-Gualeguaychú	1301.06	0.06685691
Maimará-Malargue	1394.25	0.0420892
Maimará-Mendoza	1056.35	0.03571922
Maimará-Villa Tulumaya	1047.93	0.03848695
Maimará-Tartagal	198.71	0.008915429
Purmamarca-Tumbaya-La Rioja	680.79	0.04226648
Purmamarca-Tumbaya-San Juan	938.46	0.05729722
Purmamarca-Tumbaya-Curuzú-Cuatiá	999.18	0.05767405
Purmamarca-Tumbaya-Gualeguaychú	1305.68	0.08396703
Purmamarca-Tumbaya-Malargue	1391.73	0.05618502
Purmamarca-Tumbaya-Mendoza	1053.53	0.04891893
Purmamarca-Tumbaya-Villa Tulumaya	1045.32	0.05207752
Purmamarca-Tumbaya-Tartagal	206.48	0.01547021
La Rioja-San Juan	274.18	0.002307033
La Rioja-Curuzú-Cuatiá	856.22	0.003739365
La Rioja-Gualeguaychú	910.83	0.01002198
La Rioja-Malargue	714.85	0.004334822
La Rioja-Mendoza	384.11	0.001295424
La Rioja-Villa Tulumaya	371.66	0.002265297
La Rioja-Tartagal	836.29	0.01029232
San Juan-Curuzú-Cuatiá	1032.17	0.001801795
San Juan-Gualeguaychú	969.37	0.003440601
San Juan-Malargue	455.61	0.001369174
San Juan-Mendoza	115.33	0.0004803197
San Juan-Villa Tulumaya	11.28	0.001175896
San Juan-Tartagal	1104.95	0.01933877
Curuzú-Cuatiá-Gualeguaychú	446.95	0.003157011
Curuzú-Cuatiá-Malargue	1274.35	0.003129178
Curuzú-Cuatiá-Mendoza	1086.04	0.001919848
Curuzú-Cuatiá-Villa Tulumaya	1060.81	0.00249411
Curuzú-Cuatiá-Tartagal	968.91	0.01831264
Gualeguaychú-Malargue	1043.8	0.005560037
Gualeguaychú-Mendoza	974.98	0.005265831
Gualeguaychú-Villa Tulumaya	949.17	0.006896689
Gualeguaychú-Tartagal	1329.36	0.03541932
Malargue-Mendoza	340.51	0.001411519
Malargue-Villa Tulumaya	346.58	0.002489717
Malargue-Tartagal	1550.94	0.01890829
Mendoza-Villa Tulumaya	26.16	0.0004639262
Mendoza-Tartagal	1218.38	0.01434668
Villa Tulumaya-Tartagal	1207.44	0.01503998
